# Supplementary material for: EphA2- and HDAC-Targeted Combination Therapy in Endometrial Cancer
Source: Int J Mol Sci. 2024 Jan 20;25(2):1278. doi: 10.3390/ijms25021278 (PMC10816153; doi:10.3390/ijms25021278)
Supplement: Supplementary file 1 [file ijms-25-01278-s001.zip]

Archive with 2 entries (2 files):
- ijms-2778903-captions.pdf
- ijms-2778903-figures.pdf
